# Supplementary material for: Changes in the basic birth beliefs following the first birth experience: Self-fulfilling prophecies?
Source: PLoS One. 2018 Nov 26;13(11):e0208090. doi: 10.1371/journal.pone.0208090 (PMC6258230; doi:10.1371/journal.pone.0208090)
Supplement: S1 File — (XLSX) [file pone.0208090.s001.xlsx]

## Sheet: Minimal Data file_Changes in th
age	week	Israel_born	relig	econo3	educ4	anyloss	riskr	fertr	status	deliv_week	A_nat5	A_med6	actual7	B_SAT8	B_nat5	B_med6
31	31	1	1	2	3	2	0	0	2	41	4.6	1.83333	3	2.25	4.2	2.83333
32	39	1	1	#NULL!	3	1	0	#NULL!	2	42	4.5	4	4	4.75	4	4.2
42	35	1	1	3	4	2	0	1	2	38	4	2.66667	3	2.625	4.2	2.83333
31	39	2	1	3	3	1	0	0	2	40	4.8	2.66667	3	3.375	5	1.66667
34	30	1	1	1	3	1	0	0	2	40	5	2	7	5	4.6	1.16667
33	36	1	1	1	3	1	0	0	2	39	3.4	3.5	2	4.5	3	4
30	27	1	1	1	3	1	0	0	2	40	4	3.5	6	4.75	4.6	2.66667
21	39	2	1	1	1	1	0	0	1	40	4.2	3	4	3.25	4.8	2.33333
30	24	2	1	2	4	1	0	0	2	41	3.8	3.33333	3	3.875	3.6	2.66667
33	35	1	1	1	4	1	0	0	2	37	4.6	1.5	6	4.875	4	2
30	29	1	1	2	3	1	0	0	2	41	4.8	2.83333	4	4.75	5	2
29	24	1	1	2	3	1	0	0	2	40	5	2	5	4	4.8	2.33333
30	28	1	1	2	4	1	0	0	2	33	4.8	2.33333	4	2.5	4	2.83333
29	38	1	1	3	3	1	0	0	2	41	4.6	1.83333	7	5	4.6	1.16667
40	32	1	1	2	3	1	0	0	1	38	3.8	3.66667	2	3.625	4.6	3.83333
31	38	1	1	3	4	1	0	0	2	40	5	3	7	5	5	2
31	31	1	1	2	4	2	0	1	2	39	3.2	2.83333	4	4.5	4.2	2.83333
32	35	1	1	2	4	2	0	0	2	38	4.4	2.16667	4	5	4.4	3
34	25	1	1	2	4	1	0	0	2	39	4	2.83333	6	5	4.4	2.66667
39	35	1	1	2	2	1	1	1	1	39	3.6	3.33333	2	5	4	3.83333
29	29	1	1	3	4	1	0	0	2	38	4	2.66667	1	1.75	3	4
33	27	1	1	1	1	2	0	0	2	39	5	1.66667	7	4.75	5	2.5
30	34	1	1	2	2	1	0	0	2	39	5	1.33333	7	5	5	1.66667
32	27	1	1	2	4	1	0	0	2	39	4	3.5	1	4.25	4	3.16667
28	36	1	1	2	3	1	0	0	2	42	4.4	3.66667	3	1.625	3.8	4.33333
28	33	1	1	1	2	1	0	0	2	41	4.8	1.16667	7	4.625	4.8	1.66667
29	29	1	1	3	3	1	0	0	2	40	4.4	3.83333	5	4.75	4.2	4
28	26	1	1	2	4	1	1	0	2	41	4.2	2.5	4	1.75	4	3.33333
27	25	1	1	2	1	1	0	0	2	38	4.4	2.16667	4	3.5	4.2	1.83333
33	27	1	1	1	3	1	0	1	2	39	4.6	2.16667	7	4.875	4.6	1.5
26	26	1	1	1	3	2	1	0	2	36	3.8	4.5	2	2.875	2.8	4.66667
32	27	1	1	2	3	1	0	0	2	40	4.8	2.33333	5	4.875	5	1.5
37	25	1	1	1	4	1	0	0	2	42	4.6	1.66667	7	4.875	4.4	1.83333
38	36	1	1	2	3	1	0	0	2	39	5	2.83333	5	3.875	5	1.66667
27	35	2	1	1	1	1	0	0	2	40	3.2	4.33333	2	5	2.2	4.83333
28	30	1	1	3	4	1	0	0	2	39	#NULL!	#NULL!	4	4.625	4.4	3.16667
30	40	1	1	1	3	1	0	0	2	41	5	2.66667	7	5	5	1.83333
31	26	1	1	3	4	1	0	0	1	40	5	2	7	3.875	4.2	2.16667
30	30	2	1	2	3	1	0	0	2	39	4.8	2.33333	6	4.5	4.8	2.33333
25	34	1	1	2	1	1	0	0	2	40	4.4	2	7	4.875	4.2	1.5
35	24	1	1	3	3	2	0	0	2	42	4.6	2.16667	5	3.375	4	2.16667
36	24	1	1	3	3	1	0	1	2	41	3.6	2.83333	3	4.875	4	2.83333
40	34	1	1	3	1	2	0	0	2	36	3.6	4	4	5	3.4	4.16667
27	32	1	1	2	1	1	0	0	2	38	4	2.66667	4	4.125	3.8	3.33333
30	35	1	1	3	4	1	0	0	2	41	4.8	1.83333	4	4.625	4.4	2.16667
35	39	1	1	1	4	1	0	1	1	39	3.2	3.83333	5	4.25	3.6	4.33333
31	28	1	1	2	3	2	0	0	2	40	3	2.83333	4	3.5	3.4	2.66667
28	29	1	1	2	4	1	0	0	2	38	4.6	3.33333	4	4.25	4.8	2.83333
30	24	1	1	3	2	1	0	0	2	39	4.6	3.16667	5	4.875	4.2	2.33333
39	25	1	1	3	4	2	0	1	2	39	4.4	3.16667	3	3.375	4.8	2.16667
32	24	1	1	3	2	1	0	0	2	38	4.4	3	4	3.5	3.8	3.5
24	33	1	1	2	2	1	0	0	2	38	4.8	1.83333	7	4.875	4.6	2
28	31	1	1	3	3	1	0	0	2	40	4.6	2	4	3.75	4.8	2.5
30	36	1	1	2	3	1	0	0	2	40	4.8	2.16667	1	2.75	3.8	2.5
34	33	1	1	2	3	1	0	0	2	41	4.8	1.5	5	4.375	4.2	2.33333
29	39	1	1	3	2	1	0	0	2	40	4	3.16667	3	4.5	3.8	3.33333
33	29	1	1	2	3	1	0	0	2	41	3.8	2.33333	7	5	4.8	1.83333
31	29	1	1	1	3	1	0	0	2	43	5	1.83333	4	4.625	5	2.16667
27	26	2	1	1	2	1	0	0	2	39	5	1.83333	7	4.75	4.8	1.66667
26	28	2	1	2	4	1	1	0	2	37	4	3.33333	6	4.875	4.8	2.5
32	40	1	1	2	1	2	0	0	2	41	4	2.4	5	2.375	3.4	3.16667
31	37	1	1	3	3	1	0	0	2	38	4	3.16667	2	4	4	3
29	26	1	1	2	3	2	0	0	2	39	4.8	2	4	3.375	3.8	2.33333
31	38	2	1	3	3	2	0	0	2	41	4.4	1.66667	4	4	4.8	1.5
32	40	1	1	2	4	1	0	1	2	41	4.2	3.33333	5	4	4.4	3.5
34	38	2	1	3	3	1	1	0	2	42	5	1.66667	5	4.625	5	1.5
30	34	1	1	3	3	1	0	0	2	39	4.4	2.66667	3	3.75	4.4	3.33333
35	24	1	1	2	3	2	1	0	2	40	4.6	2.16667	7	5	4.8	2.83333
32	41	1	1	1	3	1	0	0	2	42	4.8	2.33333	4	3.125	4.2	1.66667
24	24	2	1	2	3	1	0	0	2	39	3.2	4.5	4	1.125	2.2	4
37	37	1	1	2	3	2	0	0	2	40	5	1.83333	7	5	5	2.16667
36	24	1	1	2	4	1	0	1	2	40	4.6	2	7	4.75	4.8	2.16667
33	32	1	1	2	4	1	0	1	2	42	4.2	2	3	1.625	3.6	2.33333
32	36	2	1	3	3	1	0	0	2	40	4.4	2.5	1	3.5	4	2.66667
31	24	1	1	2	3	1	0	0	2	39	4.2	2.33333	4	3.875	4	2.16667
31	31	2	1	3	3	1	0	0	2	39	4.6	2.83333	6	4.375	4.8	2.66667
34	41	2	1	2	3	1	0	0	2	41	3.6	4.16667	3	1.375	3.6	4.33333
29	40	2	1	2	3	1	0	0	2	40	4.2	4.33333	4	4.25	4.2	3.66667
30	41	1	1	3	3	1	0	1	2	41	2.6	4.66667	4	5	3	4.5
27	32	1	#NULL!	2	3	1	0	0	2	37	3.4	3.83333	1	2.625	3	3.83333
29	34	1	1	2	3	1	0	0	2	39	4.6	3	5	4.25	4	3.16667
34	34	1	1	3	3	2	1	1	2	34	4.8	4.33333	1	1.75	3.6	4.33333
30	33	1	1	3	3	2	0	0	2	39	3.4	3.5	3	4.375	4.2	3.33333
30	40	1	1	2	4	1	0	0	2	40	3.8	3.66667	3	3.5	3.6	4.5
33	32	1	1	2	1	1	0	0	2	40	4.2	4.33333	4	5	4	4
33	28	2	1	3	3	1	0	0	2	41	4.4	3.33333	1	2.25	4.6	3.66667
42	39	1	1	1	1	2	0	0	2	41	4.2	4	5	2.875	3.6	3.33333
28	36	1	1	3	4	1	0	0	2	39	3.8	2.83333	4	4.75	3.8	2.66667
29	34	2	#NULL!	2	4	2	0	0	2	36	3.6	4	3	3.625	3.6	4.33333
28	32	1	1	3	3	1	0	0	2	40	3.4	3.5	4	4.25	3.6	3.66667
29	31	2	1	1	2	2	0	0	2	41	4.2	2.66667	5	4.5	4.4	2.66667
29	40	1	1	2	4	2	0	0	2	40	4.2	4.16667	4	4	3.6	3.33333
31	40	1	1	3	4	1	0	0	2	41	4.6	3.66667	1	3.125	4	3.66667
29	40	1	1	2	3	1	0	0	2	42	3.6	4.16667	1	#NULL!	#NULL!	#NULL!
30	40	1	1	3	3	1	0	0	2	41	4.8	3.83333	1	2.625	4.2	4
32.5	41	2	1	3	2	2	1	0	2	41	4.4	3.83333	3	2.75	3.6	3.33333
30	35	1	1	3	4	1	0	0	2	40	4	4	3	2	3.2	3.66667
29	37	1	1	3	4	1	0	0	2	40	4.6	2.33333	5	4.875	5	3.16667
32	39	1	1	3	3	1	0	0	2	39	3.4	4	4	4.875	4	3.66667
31	38	1	1	3	1	1	1	0	2	39	3.6	3.33333	3	4.5	3.2	3.83333
25	26	1	1	3	1	1	0	0	2	37	3	5	3	#NULL!	#NULL!	#NULL!
28	25	2	3	2	2	2	0	0	1	38	3	4.83333	2	3.25	2.8	4.5
30	25	2	1	2	3	1	0	1	2	40	4	3.5	4	3.625	3.4	3.5
28	28	1	1	1	3	1	0	0	2	41	4.6	2.66667	1	1.5	4.4	3.66667
29	24	1	1	3	3	1	0	0	2	38	3.8	3.83333	4	4.875	4.4	4
30	25	1	1	3	4	1	0	0	2	38	4.2	2.5	2	4.125	4.6	3
40	27	1	1	2	2	1	0	0	2	40	3.6	4.16667	4	3.375	4	4.66667
34	29	1	1	2	3	1	0	0	2	36	3.8	4.16667	4	4.875	4	4.5
35	34	1	1	2	4	1	0	0	2	37	3	3.5	1	3.5	2.2	3.83333
35	25	1	1	2	3	1	0	0	2	40	4.4	4.66667	4	5	3.6	3.5
29	27	1	1	2	3	1	0	0	2	39	4.2	2.16667	6	4.71429	4.6	3.5
35	28	2	1	2	4	1	1	0	2	40	3.4	3.16667	4	3.625	3	2.33333
33	26	1	1	3	4	1	0	0	2	38	3.4	3.83333	4	3.75	3.8	4.16667
32	26	2	1	3	4	1	0	1	2	42	4.6	3	6	4.375	4.6	3.16667
36	25	2	1	1	2	2	0	0	2	36	3.6	3	3	2.625	3.2	3.5
30	29	1	1	1	3	1	0	0	2	40	5	1.5	7	4.875	5	3
34	24	1	1	3	4	2	0	1	2	40	3.2	2.5	3	4.125	5	4
28	37	1	1	3	1	2	0	0	2	42	3.8	4.33333	1	1	1.6	4.66667
30	36	1	1	3	3	1	1	0	2	41	3	4	1	2.875	3.6	3.83333
29	35	1	1	1	3	1	0	0	2	39	4.4	3.33333	4	5	3.8	3.33333
27	38	1	1	2	3	1	0	0	2	40	3.8	3.83333	4	4.25	4.6	4.16667
38	34	1	1	1	3	1	0	0	2	40	3	4.5	4	4.625	3	3.83333
27	26	1	1	2	3	1	0	0	2	37	4.2	3.83333	4	3.625	4.2	4.66667
34	34	1	1	3	3	1	0	0	2	38	4.2	3.5	4	4.25	4	3.33333
28	33	1	1	2	3	1	0	0	2	38	3.6	5	1	#NULL!	#NULL!	#NULL!
29	39	2	1	3	3	1	0	0	2	39	4.2	3.5	4	4.875	3.8	3.66667
28	28	1	1	2	4	1	0	0	2	39	4.6	1.83333	4	3.5	4.2	3
29	25	2	1	2	1	1	0	0	2	39	5	4.33333	2	2.875	3	3.33333
35	35	1	1	3	4	1	1	0	2	40	4.6	3.83333	4	4.625	3.6	3.66667
35	24	1	1	3	4	2	1	0	2	38	4.4	3.16667	2	3.28571	4.8	3
33	38	1	1	3	3	#NULL!	0	0	2	40	4.2	3	2	4.5	4	3.16667
29	33	1	1	3	4	1	0	0	2	39	4	3.66667	6	4.75	4.2	3
32	39	2	3	3	4	1	0	0	2	41	4.2	2.5	5	4.57143	#NULL!	#NULL!
30	36	1	1	2	4	1	0	0	2	39	4.4	3.16667	5	5	4.2	3.66667
28	24	1	1	2	3	1	0	0	2	37	3.4	4.33333	2	5	3	4.33333
27	24	1	1	2	1	1	0	0	2	39	4	2.83333	4	4.625	4.6	2.66667
27	36	1	1	2	3	2	0	0	2	41	4.4	2	4	4.375	4.2	2.5
28	32	2	1	3	3	1	0	0	2	41	4.4	2.33333	4	3	4.4	2.5
29	36	1	1	#NULL!	3	1	0	0	2	39	4.8	3	2	4	4.6	3.5
32	24	1	1	2	3	1	0	1	2	38	4.2	3.5	4	4	3.8	3.33333
31	39	1	1	3	3	1	0	0	2	40	4.4	3.16667	4	4.875	3.8	3.5
26	31	2	1	3	2	2	1	0	2	39	3.4	4.66667	5	#NULL!	#NULL!	#NULL!
33	36	1	1	3	4	2	1	0	2	38	3.8	4.16667	2	3.125	3.6	3.83333
33	24	1	1	3	4	1	0	0	2	31	3.2	3.5	4	3.125	4.2	4
30	36	1	1	2	3	1	0	0	2	40	3.8	3.33333	5	3.125	3.2	3.66667
31	39	1	1	2	3	1	0	0	2	40	4.2	3.66667	1	2.75	3	3.83333
29	36	1	1	2	3	1	0	0	2	41	3.4	3.33333	4	4.5	4	3.66667
29	30	1	1	3	3	2	0	0	2	39	2.6	3	4	5	4.2	3.33333
33	38	1	1	3	3	1	0	0	2	40	3.8	2.83333	4	4.125	3.2	3.66667
30	32	1	1	2	3	1	0	0	2	40	3.8	3.83333	1	1.125	3.6	4.5
30	25	1	1	1	3	1	0	0	2	38	3.6	4.66667	4	1.5	3.8	4.16667
35	34	1	1	3	3	1	0	1	1	40	4.2	3.16667	5	2.875	3.4	3.16667
37	37	1	1	3	1	1	1	1	1	40	2.8	3.66667	1	1.375	2.4	4.5
32	36	1	1	2	2	2	0	0	2	40	3.8	3.5	3	3.25	3.4	3.66667
31	31	1	1	3	3	1	0	0	2	40	4.4	3	5	4.125	4	3.66667
29	35	1	1	1	3	1	0	0	2	40	3.8	2	4	3.75	3.8	3.5
31	26	1	1	2	3	2	0	0	2	38	4.8	2.5	4	4.75	4.8	2.83333
24	24	2	2	2	1	1	0	0	2	40	4.8	3	4	3.125	4.2	3.16667
31	33	1	1	2	3	2	0	0	2	38	4	3.33333	4	4.5	3	3.16667
29	29	1	1	2	3	1	0	0	2	40	3	3.83333	3	#NULL!	#NULL!	#NULL!
36	27	1	1	2	3	1	0	1	1	39	4	3.5	4	5	4.2	4
32.11	37	2	1	3	4	1	0	0	2	40	2.2	4	4	2.625	2.4	4
39	26	1	1	3	4	1	1	0	2	34	4	3.5	4	4.375	3.6	3.83333
30	36	1	1	1	3	1	0	0	2	40	4.8	3.66667	4	4.375	4	3.33333
35.5	37	1	1	1	3	1	1	0	2	38	5	1.83333	5	4.5	4.6	2.83333
32	35	1	1	1	3	1	0	0	2	40	4	3.83333	3	2.5	4	3.16667
30	26	1	1	3	4	1	0	0	2	42	3.4	3.5	4	3.5	3.8	3.83333
26	25	1	1	3	3	1	0	0	2	39	3.6	2.66667	2	4.375	3.6	3.83333
29	33	1	1	2	3	1	1	1	2	37	4.6	2.33333	5	3.125	3.8	2.33333
27	26	1	1	2	3	1	0	0	2	40	3.8	3.66667	4	#NULL!	#NULL!	#NULL!
27	35	1	1	2	4	1	1	0	2	38	3.4	3.66667	4	5	3.6	3.83333
34	25	1	1	3	3	2	1	0	2	40	3.4	3.16667	3	4.75	4.4	3.33333
29	24	1	1	2	3	1	0	0	2	40	4	3.83333	3	3.625	3.6	3.66667
36	30	1	1	2	3	1	0	0	2	40	3.6	3.33333	4	3.75	4.4	3.16667
29	24	1	1	3	3	1	0	0	2	40	4	3.66667	1	2	4.2	4.66667
37	34	1	1	2	3	2	1	0	2	38	4.6	3	1	1.875	4	3.5
27	24	1	1	2	3	1	0	0	2	41	3.6	4	1	2.5	3.4	4.16667
28	31	1	1	3	3	1	0	0	1	40	#NULL!	#NULL!	5	3.5	4	3.8
29	28	1	1	3	3	1	0	0	2	40	4	4.16667	4	2.5	3.8	3.66667
29	38	2	1	1	2	1	0	0	2	38	4.6	2.16667	1	3.625	4.8	2.83333
27	31	1	1	2	1	1	0	0	2	41	4.8	4	4	3.5	3.6	4
30	38	1	1	3	3	1	0	0	2	39	4.2	3.5	3	#NULL!	#NULL!	#NULL!
28	31	1	1	2	3	1	0	0	2	40	4.6	2.83333	3	3.875	4.4	3
39	27	1	1	2	3	2	0	0	2	38	3.6	4.33333	2	2.875	2.8	4.83333
40	25	1	1	3	4	1	0	0	2	40	5	2.33333	6	5	5	2
29.5	25	1	1	1	3	2	0	0	2	40	4.2	3.83333	4	4.5	4.4	3.83333
27	26	1	1	3	3	#NULL!	0	0	2	40	4.2	3	5	4	3.6	3.33333
36	25	1	1	2	3	2	1	0	2	40	5	4.66667	6	5	4.4	3.83333
37	37	1	1	2	2	1	0	0	2	40	3.6	3.33333	3	1.5	3.8	3.83333
32.2	31	1	1	3	3	1	0	0	2	39	3.4	4.16667	1	1.125	3.8	5
35	37	1	1	3	4	2	0	0	2	38	3.8	3.5	4	3	3.4	4.16667
28	25	1	1	3	3	1	0	0	2	40	3.6	4.33333	3	3.5	3.8	4.66667
28	30	1	1	3	3	2	0	0	2	39	4.6	1.83333	3	2.625	4.2	2.66667
31	25	1	1	2	3	1	0	0	2	41	3.8	4.33333	3	1.625	3.4	4.16667
41	39	1	1	1	2	1	0	0	2	39	4.4	3.33333	4	#NULL!	#NULL!	#NULL!
27	31	1	1	2	4	1	0	0	2	40	4.6	3.16667	4	2.25	4	4
32	35	1	1	3	3	1	0	0	2	37	4.8	3.66667	4	4.25	4.6	3.16667
30	27	1	1	3	1	1	0	0	2	38	4.2	2.5	4	#NULL!	#NULL!	#NULL!
29	28	1	1	2	3	1	0	#NULL!	2	41	4.6	2.5	4	3	3.6	3
41	37	1	1	2	3	2	1	1	1	41	4.2	3	1	2.375	3.6	3.66667
29	36	1	1	2	4	1	0	0	2	40	4.6	3.5	3	4.25	4.2	3.5
30	25	1	1	3	2	1	0	0	2	39	3.2	3.83333	3	4	3.8	3.5
27	30	2	1	2	3	1	0	0	2	40	4.4	4.16667	1	1.5	3.8	4.33333
25	32	1	1	1	4	1	0	0	2	40	3.8	3.16667	4	3.75	3.6	3.66667
32	38	1	1	2	3	1	0	0	2	39	4.2	4	1	3	3.8	3.66667
31	36	1	1	2	3	1	0	0	2	39	3.8	2.83333	2	3.5	3.6	2.66667
28	36	1	1	2	3	1	0	0	2	38	3.8	3.83333	5	5	3.6	3.83333
31	27	1	1	3	3	1	0	0	2	36	3.6	4	4	4.25	3.4	3.16667
37	32	2	1	1	3	1	0	0	2	41	4.8	3.5	3	4.125	4.2	3.16667
31	36	1	1	2	3	1	0	0	2	40	3.6	3.66667	4	4.75	4.6	4.16667
29	30	1	1	2	1	1	0	0	2	39	4.6	3.33333	4	1.75	4.2	4
33.5	30	1	1	2	4	1	0	0	2	41	5	3.5	4	4.625	4	3
25	34	1	1	2	2	2	0	0	2	40	4	5	4	4.5	3.2	4.5
37	35	1	1	3	4	1	1	0	2	39	3.6	3.33333	4	2.5	3.2	4
40	35	1	1	3	4	1	0	0	2	39	4.6	2.16667	4	4.75	4.4	1.66667
33	24	1	1	2	2	1	0	0	2	38	4	4.33333	2	5	3.8	4
40.5	31	1	1	3	4	2	0	1	1	34	3.4	4	1	3.125	3	3.83333
26	27	1	1	2	3	1	0	0	2	40	3.4	3.66667	4	3	2.8	4.66667
35	39	1	1	2	3	1	0	0	2	41	4.8	1.66667	1	3.25	4.8	2
32	29	1	1	2	4	1	0	0	2	40	4.6	2.16667	6	3.75	4	1.83333
36	33	1	1	1	3	1	1	1	2	38	3.6	3.33333	2	3.875	3.4	3.83333
24	24	2	1	2	3	1	0	0	2	40	4.2	4.33333	4	5	4	3.83333
43	30	1	1	2	3	2	0	0	2	41	3.8	4.16667	4	4.625	2.4	4.16667
27	29	1	1	3	3	1	0	1	2	38	3.4	4.83333	4	4.875	3	4.66667
26	39	2	1	1	2	1	0	0	2	42	4.6	3.5	2	4.375	4.4	3.83333
32	26	1	1	3	4	1	0	0	2	39	3.8	4.66667	4	4.875	3.2	4.5
31	28	1	1	3	3	2	0	0	2	40	3.8	4	3	3.75	3.8	3.83333
28	26	1	1	2	3	2	0	1	2	38	3.2	4	4	3.125	3.4	3.66667
29	36	2	1	2	4	1	0	0	2	37	2.2	4.5	4	4	2.4	4.5
32	31	2	1	3	3	1	0	0	2	41	4	4.33333	4	4.625	3.2	5
30	32	1	1	2	3	1	0	0	2	38	3	4.5	4	2.125	2.6	3.5
32	35	2	1	2	4	1	0	0	2	40	4.2	3.83333	3	3.875	3.6	3.5
31	32	1	1	2	3	2	0	0	2	39	4	3.16667	4	4.75	3.4	3.83333
30	38	1	1	2	2	1	1	0	2	39	5	3.83333	5	5	5	3.5
42	31	1	1	#NULL!	4	2	0	1	1	39	3.2	4.66667	2	2.625	2.6	4.5
29	35	2	1	3	3	1	1	0	2	38	3	4.83333	4	2.375	3.6	4.66667
30	41	1	1	2	3	1	0	0	2	40	3.4	5	1	2	3.4	4.33333
41	40	1	1	2	3	1	1	1	2	42	4.4	1.83333	3	1.25	3.6	1.66667
30	33	1	1	1	2	1	0	1	2	39	4.6	1.83333	5	4.125	4	2.33333
29	24	2	1	2	3	1	0	0	2	39	5	1.5	7	4.625	5	1.66667
26	38	1	2	2	3	1	0	0	2	38	4.4	4.16667	4	4.375	4.2	3.66667
36	32	1	1	2	4	1	0	0	2	40	4.8	2	4	5	4.6	3.5
36	33	1	1	2	1	1	0	1	2	40	4	3.66667	3	4.5	4.6	4.66667
34	26	1	1	3	4	2	0	1	2	39	3.8	3	4	4.5	4.2	2.83333
25	36	2	1	2	2	1	0	0	2	40	3.8	3.83333	4	4.25	4	3.83333
36	37	1	1	2	3	2	0	0	2	40	4	3.33333	3	4.125	3.4	3.33333
27	33	1	1	3	2	1	1	0	2	38	4	3.16667	1	3.5	4	3.33333
29	40	1	1	3	4	2	0	0	2	41	4.8	4	5	5	3.6	3.66667
28	41	1	1	3	3	1	0	0	2	41	5	2	4	4.375	4.2	2.66667
31	35	1	1	2	1	2	0	0	2	38	4	4.5	4	4	3.6	3.5
27	36	1	1	2	3	1	0	0	2	37	4.8	3.66667	3	3.625	4.6	4.33333
33	26	1	1	2	3	2	0	0	2	40	3.2	4.33333	3	2.75	4	4.83333
32	31	1	1	3	4	1	0	0	2	39	3.4	3.83333	5	2.75	3.8	5
30	26	1	1	3	3	1	0	0	2	41	4.6	3	4	3	4.6	2.83333
27	26	1	1	3	3	1	0	0	2	38	4.6	4	3	4	4.6	3.33333
29	37	1	1	3	3	1	0	0	2	39	5	3	3	3.5	4.2	3
27	28	1	1	3	4	1	0	0	2	40	4.2	4.16667	5	4.25	#NULL!	#NULL!
32	32	1	1	2	3	1	0	1	2	38	4.4	4.83333	2	4.125	3.6	3.83333
24	34	1	1	3	4	1	0	0	2	39	3.8	3.83333	5	3.75	3.8	3.66667
27	39	1	1	2	2	1	0	0	2	39	4.2	2.83333	3	3.25	3.8	3
24	25	1	1	1	3	1	0	0	2	41	4.6	4.66667	3	#NULL!	#NULL!	#NULL!
22	32	1	1	3	1	2	0	0	2	41	4.4	3.66667	4	5	3.8	4
28	35	1	1	2	1	1	0	0	2	40	4.4	2.83333	4	3.875	3.8	3.33333
24.9	24	1	1	2	3	1	0	0	2	40	3	3	4	5	4.8	3.66667
20	39	1	1	2	1	1	0	0	2	40	3.8	4.33333	3	4	3.2	4
32	26	1	1	2	4	1	0	1	2	39	3.2	3.66667	5	5	4	3.33333
27	25	1	1	2	3	1	0	0	2	40	3.8	3.16667	4	2.875	3.4	3.5
26	37	1	1	2	3	1	0	0	2	39	4	3.83333	4	2.875	3.4	3.33333
28	38	1	1	3	4	2	1	0	2	39	4.2	3.33333	4	3.875	4.2	3.83333
25	25	1	1	2	2	1	1	0	2	39	4	2.5	4	4	4.2	2.83333
26	31	1	1	2	1	1	0	1	2	38	5	4	3	#NULL!	#NULL!	#NULL!
38	32	1	1	2	4	1	1	0	2	38	4.2	3.33333	3	2.625	3.8	3.66667
31	32	1	1	2	3	1	1	0	2	36	3.8	3	4	4.125	3.8	3.66667
26	32	1	1	1	1	1	1	0	2	40	4.4	3.66667	4	4.5	4.4	3.33333
31	25	1	1	2	3	1	1	0	2	40	3.6	4.16667	3	1.875	3	4.33333
30	37	1	1	2	4	1	0	0	2	40	4.6	3.83333	4	3.625	4.6	4.66667
32	27	1	1	2	2	1	0	0	2	38	3.6	4.66667	4	4.75	3.4	4.66667
30	25	1	1	3	3	1	0	0	2	37	3.6	3.16667	4	5	4.2	4
31.5	36	1	1	1	4	1	0	0	2	41	4.2	3.33333	2	3.5	4.4	3.66667
31	24	1	1	2	3	1	0	1	2	40	3.8	3	4	4.75	3.8	2.83333
31	28	1	1	3	3	1	0	0	2	41	4	3.66667	4	4.25	4	4
22	36	1	1	2	1	1	0	0	2	39	4.8	4	3	3.5	4.8	5
28	38	1	1	1	3	1	0	0	2	40	3.4	3.66667	3	2.375	3	4
29	27	1	1	3	3	1	0	0	2	40	3.8	4	3	2.375	3.2	3.66667
26.5	38	1	1	1	3	2	0	0	2	41	5	3.66667	1	2.5	5	2.83333
28	38	2	1	2	3	1	0	0	2	40	3.6	3.16667	4	4	3.8	3.5
40	28	1	1	2	2	1	0	1	1	41	3.6	4.16667	3	2.5	3	3.33333
30	26	1	1	2	3	1	0	0	2	38	3.4	3.83333	1	1	3.4	4.5
27	32	1	1	3	3	1	0	0	2	39	3.8	3	3	4	3.6	3.5
31	26	1	1	2	3	2	0	1	2	40	3.2	4	1	2.25	3.4	4.33333
27	28	1	1	3	4	1	0	0	2	40	3.6	4.16667	6	3.875	3.6	3.5
31	31	1	1	2	1	1	0	#NULL!	1	38	3.8	3.5	2	3.75	4	3.83333
29	29	1	1	2	3	1	0	0	2	39	4.6	2.66667	4	4.75	4.6	3
30	25	1	1	3	3	1	0	0	2	38	4.6	2	1	1.5	3.8	2.5
27	29	1	1	2	3	2	1	0	2	38	5	4.33333	4	5	3.6	4.66667
36	37	1	1	2	3	2	1	1	2	38	3.8	3.33333	4	4.71429	3.4	3.66667
24	40	1	1	2	3	1	0	0	2	40	5	2.5	4	3.125	4.2	2.33333
30	24	1	1	1	4	1	0	0	2	41	4.8	1.83333	1	2	3.6	2.33333
27	34	1	1	2	4	1	1	0	2	38	4.2	3.66667	2	3.125	4.2	3.83333
20	28	2	1	1	1	1	0	0	2	38	4.8	2.66667	5	4.625	4.6	2.33333
23	32	1	1	3	3	1	0	0	2	41	5	3.33333	5	4	4.8	2.33333
24	35	1	1	2	3	1	0	0	2	40	3.2	3.33333	3	5	#NULL!	#NULL!
27	33	2	1	3	4	1	1	0	2	39	4	4.33333	3	3.375	4.4	5
21	36	1	1	1	2	2	0	0	2	39	4.4	3.33333	1	1.75	4	3.83333
24	33	2	1	2	3	1	0	0	2	42	3	3.5	4	4	2.2	4
22	27	1	1	2	2	1	#NULL!	0	2	40	5	4	3	2.75	4.8	4.16667
23	37	1	#NULL!	1	3	1	0	0	2	37	3.4	3.16667	3	3.75	3.4	3.5
25	38	1	1	2	3	1	0	0	2	40	3	3.66667	2	#NULL!	#NULL!	#NULL!
24	25	1	1	2	3	1	0	0	2	40	4.4	3.33333	4	2.75	4.4	2.5
24	27	1	1	2	2	1	0	0	2	40	3.6	3	1	1.125	3.6	3.5
27	24	1	1	2	3	1	0	0	2	40	4.6	2.5	4	4.25	3.6	2.83333
34	35	1	1	2	3	2	0	0	2	41	4	3.5	5	4.5	4.2	3.66667
26	31	1	1	2	3	1	0	0	2	41	3.6	3.33333	4	3.375	3.6	3.33333
29	29	1	2	3	3	1	0	0	2	37	4	2.83333	1	2.75	4	3.5
24	28	1	1	2	1	1	0	0	2	40	4.2	3.83333	3	3.25	3.8	4.33333
31	25	2	1	3	4	2	0	1	2	#NULL!	4.4	4.16667	4	5	#NULL!	#NULL!
24	38	1	1	1	3	2	0	0	2	40	3.8	2.83333	3	4.5	4	3.33333
22	32	1	1	2	2	1	0	0	2	38	4	3.16667	4	4.75	3.4	4
24	33	1	1	2	3	1	1	0	2	38	4	2.33333	4	3.75	3.8	3.5
24	34	1	1	2	3	1	1	0	2	39	4.8	1.83333	4	4.875	4.6	2
27	34	1	1	3	3	1	1	0	2	38	3.4	4	4	5	3.4	4.5
24	37	1	1	2	3	1	0	0	2	38	4.4	3.33333	5	4.625	3.6	2.83333
25	38	1	1	2	3	1	0	0	2	40	4.2	3.66667	4	3.5	3.4	3.33333
22	38	1	1	#NULL!	3	1	0	0	2	39	4	3.5	3	5	4	3.66667
21	28	1	1	2	3	1	0	0	2	40	3.8	3	1	4	4.6	3.83333
23	37	1	1	2	2	2	0	0	2	40	3.8	2.5	4	4.5	3.2	2.83333
26	25	1	1	1	3	1	0	0	2	39	3.2	3.5	4	3.875	3.8	3.83333
22	30	1	1	1	2	#NULL!	0	0	2	38	4	4.2	3	3.5	4	3.16667
21.5	24	1	1	2	1	1	0	0	2	38	3.6	3.16667	4	4.625	4	3.83333
21	25	1	1	2	3	1	0	1	2	39	3.8	3.66667	4	4.625	3.8	3.66667
23	27	1	1	2	3	1	0	0	2	37	4	3	4	3.625	3.6	3.33333
22	24	1	#NULL!	2	2	#NULL!	0	0	2	35	4.4	1.83333	4	3.875	3.6	2.5
24	38	1	1	2	3	2	0	#NULL!	2	40	2.4	1.83333	4	4.75	1.6	3.33333
20	26	1	1	2	2	1	1	0	2	39	#NULL!	3.8	4	3.875	3.8	4.33333
18.11	35	1	1	1	1	1	0	0	2	40	3.2	3.66667	3	3.625	4.4	3.83333
21.5	36	1	1	2	1	1	0	0	2	40	3.8	4.2	3	4.125	4.2	3.33333
24	34	1	1	2	3	1	0	0	2	38	5	4.5	4	4.5	4.6	4.5
29	36	1	1	3	3	1	0	0	1	38	4.2	3.66667	5	5	4.2	3.66667
22	33	2	1	2	2	1	0	0	2	37	4.8	3.33333	4	4.5	4.6	3.83333
34	38	1	1	2	1	1	1	1	2	40	4.6	4.16667	4	4	4	4.33333
27	34	1	#NULL!	1	4	1	0	0	2	38	4.6	3.16667	4	4.625	4.8	4.16667
24	28	1	1	1	3	1	0	0	2	39	4	4.16667	1	3.875	4	4.16667
